# Supplementary material for: Impact of 6-Week Combined Gym and Climbing Training on Handgrip Strength and Arm Size—GRIP-6 Study
Source: J Funct Morphol Kinesiol. 2025 Nov 3;10(4):427. doi: 10.3390/jfmk10040427 (PMC12641669; doi:10.3390/jfmk10040427)
Supplement: Supplementary file 1 [file jfmk-10-00427-s001.zip]

Archive with 1 entries (1 files):
- jfmk-3924150-supplementary.pdf
